# Supplementary material for: Risk of Sarcopenic Obesity Across Menopausal Transition Stages in Middle-Aged Korean Women
Source: Nutrients. 2025 Oct 15;17(20):3238. doi: 10.3390/nu17203238 (PMC12567333; doi:10.3390/nu17203238)
Supplement: Supplementary file 1 [file nutrients-17-03238-s001.zip]

Archive with 1 entries (1 files):
- nutrients-3888618-supplementary.pdf
